# Supplementary material for: New Insight into the Potential Protective Function of Sulforaphene against ROS−Mediated Oxidative Stress Damage In Vitro and In Vivo
Source: Int J Mol Sci. 2023 Aug 23;24(17):13129. doi: 10.3390/ijms241713129 (PMC10487408; doi:10.3390/ijms241713129)
Supplement: Supplementary file 1 [file ijms-24-13129-s001.zip]

Archive with 1 entries (1 files):
- ijms-2546570-supplementary.pdf
